# Supplementary material for: Drug-Induced Fatty Liver Disease (DIFLD): A Comprehensive Analysis of Clinical, Biochemical, and Histopathological Data for Mechanisms Identification and Consistency with Current Adverse Outcome Pathways
Source: Int J Mol Sci. 2024 May 10;25(10):5203. doi: 10.3390/ijms25105203 (PMC11121209; doi:10.3390/ijms25105203)
Supplement: Supplementary file 1 [file ijms-25-05203-s001.zip]

Archive with 1 entries (1 files):
- ijms-2956953-supplementary.pdf
